# Supplementary material for: Differential Expression of microRNAs in Serum of Patients with Chronic Painful Polyneuropathy and Healthy Age-Matched Controls
Source: Biomedicines. 2023 Mar 2;11(3):764. doi: 10.3390/biomedicines11030764 (PMC10045018; doi:10.3390/biomedicines11030764)
Supplement: Supplementary file 1 [file biomedicines-11-00764-s001.zip]

Archive with 1 entries (1 files):
- biomedicines-2143919-supplementary.pdf
